# Supplementary material for: Molecular Characterization of Noroviruses Causing Acute Gastroenteritis Outbreaks among US Military Recruits, 2013–2023
Source: Emerg Infect Dis. 2024 Nov;30(Suppl 2):S71–9. doi: 10.3201/eid3014.240307 (PMC11559571; doi:10.3201/eid3014.240307)
Supplement: Appendix 2 — Genomic information in a study of molecular characterization of noroviruses causing acute gastroenteritis outbreaks among US military recruits, 2013–2023. [file 24-0307-Techapp-s2.xls]

## Sheet: Appendix 2 Table 1
Article DOI: https://doi.org/10.3201/eid3014.240307
EID cannot ensure accessibility for supplementary materials supplied by authors. Readers who have difficulty accessing supplementary content should contact the authors for assistance.
Molecular Characterization of Noroviruses Causing Acute Gastroenteritis Outbreaks among US Military Recruits, 2013–2023
Appendix 2
Appendix 2 Table 1. Percentage nucleotide similarities of WGS from NoV GI outbreak study strains from CA, IL, MO, and SC compared with cognate WGS retrieved from the GenBank database. Outbreak study strains are bolded in black.
Sample no.	Accession nos.	1	2	3	4	5	6	7	8	9	10	11	12	13	14	15	16	17	18	19	20	21	22	23	24	25
1	ESP10282/IL/2014_GI_OB32
2	ESP20296/CA/2013_GI_OB1	69.3253
3	ESP20581/CA/2016_GI_OB6	69.4672	98.3134
4	ESP20577/CA/2016_GI_OB5	69.4672	98.3291	99.9842
5	ESP20661/CA/2017_GI_OB7	70.145	72.7774	72.872	72.872
6	ESP20837/CA/2019_GI_OB11	74.338	70.6494	70.5864	70.5706	70.0347
7	ESP30239/MO/2014_GI_OB40	70.3815	81.0372	80.8638	80.8638	73.8178	70.8228
8	ESP30357/MO/2015_GI_OB44	70.3184	80.8638	80.785	80.785	73.8335	70.9016	98.8808
9	ESP70391.V/SC/2015_OB18	74.4641	71.2011	70.9332	70.9174	70.4603	81.8411	70.6179	70.9489
10	ESP70446.V/SC/2016_OB21	74.5744	71.4061	71.1696	71.1538	70.3026	82.0618	70.8544	71.2011	98.1084
11	ESP70516.V/SC/2017_OB24	78.7201	70.5391	70.5233	70.5233	70.8701	74.8424	71.1854	71.1223	75.2207	75.331
12	ESP70546.V/SC/2017_OB26	78.657	70.5076	70.4918	70.4918	70.8701	74.8266	71.1223	71.0593	75.1892	75.268	99.9212
13	ESP70598.V/SC/2019_OB28	74.3064	70.8386	70.7755	70.7598	70.1923	99.1646	70.8228	70.9332	82.1406	82.3928	74.8739	74.8581
14	GI.1/KF039733.1/2011/USA	70.9332	73.9912	74.0858	74.1015	73.3134	70.9962	74.4168	74.3695	70.0347	70.1765	70.3499	70.3499	70.9805
15	GI.2/FJ515294.1/2003/BEL	70.4288	80.4382	80.3909	80.3909	73.8335	70.6337	94.9409	94.6879	70.6179	70.7282	70.9647	70.9332	70.6967	73.8808
16	GI.3/AB187514.1/1979/JP	74.9527	71.2799	71.1066	71.1223	70.4918	80.3121	71.3745	71.3745	82.0933	82.314	74.9527	74.9212	80.5643	70.5549	71.2642
17	GI.3P13/LC769711.1/2018	74.4798	70.7755	70.6652	70.6652	70.3026	80.8953	71.3272	71.3588	84.8676	85.0567	75.268	75.268	80.9584	70.3815	71.2327	79.8235
18	GI.4/AB042808.1	69.7509	72.273	72.2257	72.2257	76.4187	69.3569	72.5095	72.541	69.877	69.6879	70.6337	70.6179	69.4672	73.4868	72.7774	69.6879	70.0662
19	GI.5/AB039774.1	70.1923	72.273	72.1311	72.1469	79.9338	70.6337	72.9666	73.0927	69.9243	69.9559	70.681	70.6967	70.681	73.4079	73.1557	70.6652	70.3815	77.0807
20	GI.6P11/MT357995.1/2018/USA	69.4987	98.471	99.6532	99.669	72.9193	70.6021	80.8638	80.7535	70.9647	71.1696	70.5549	70.5233	70.7913	74.0858	80.454	71.1854	70.6967	72.2888	72.2573
21	GI.7/KU311161.1/2012/CA	78.3575	70.476	70.3026	70.3026	70.7598	75.1103	70.8701	70.9332	74.9054	75.1103	90.5738	90.495	75.1576	70.5391	70.7282	74.732	74.8108	70.3972	70.9174	70.3815
22	GI.9/KF586507.1/China/2012	96.1381	69.5776	69.5618	69.5618	70.2238	74.4168	70.2869	70.2711	74.8424	75.0315	78.7516	78.6885	74.4798	70.6021	70.2554	74.9842	74.4956	69.7667	70.4288	69.6248	78.1841
23	GI.9P9/OP649638.1/2021/USA-CA	95.1765	69.4042	69.4199	69.4199	70.2238	74.2907	70.3026	70.3026	74.669	74.8266	78.5624	78.4994	74.3537	70.6021	70.2081	74.8739	74.4088	69.9559	70.2711	69.483	78.0107	98.471
24	GI.P3_GI.3/NC_039897.1/2007/JP	73.9596	71.2169	71.1538	71.1696	70.0504	89.3127	70.9174	70.9962	82.2667	82.3613	74.1961	74.1803	89.3127	70.3026	70.5549	80.4067	81.2736	69.0883	70.3499	71.2327	74.2591	73.9281	73.6759
25	GI.P8_GI.8/KJ196298.1/2007/JP	75.5359	70.1135	70.082	70.082	70.4288	79.6658	70.5549	70.5391	79.6028	79.6816	74.9842	74.9842	79.6343	70.8071	70.3815	78.1683	79.256	69.3726	70.1923	70.1135	74.7951	75.6936	75.4256	79.7762

## Sheet: Appendix 2 Table 2
Article DOI: https://doi.org/10.3201/eid3014.240307
EID cannot ensure accessibility for supplementary materials supplied by authors. Readers who have difficulty accessing supplementary content should contact the authors for assistance.
Molecular Characterization of Noroviruses Causing Acute Gastroenteritis Outbreaks among US Military Recruits, 2013–2023
Appendix 2
Appendix 2 Table 2. Percentage nucleotide similarities of WGS from GII outbreak study strains from CA, IL, MO, and SC compared with cognate WGS retrieved from the GenBank database. Outbreak study strains are bolded in black.
Sample no.	Accession no.	1	2	3	4	5	6	7	8	9	10	11	12	13	14	15	16	17	18	19	20	21	22	23	24	25	26	27	28	29	30	31	32	33	34	35	36	37	38	39	40	41	42	43	44	45	46	47	48
1	ESP10614.V/IL/2017_OB33
2	ESP10649.UTM/IL/2017_OB34	99.0273
3	ESP10856.V/IL/2017_OB35	88.3903	88.3746
4	ESP10989.V/IL/2020_OB36	68.8735	68.748	69.4854
5	ESP20337.V/CA/2013_OB2	70.16	70.16	70.0816	75.102
6	ESP20344.V/CA/2014_OB3	86.4606	86.3665	87.1195	69.0147	69.5952
7	ESP20781.V/CA/2018_OB9	89.3787	89.4729	89.6454	69.454	70.5522	87.2137
8	ESP30223.V/MO/2014_OB39	69.454	69.454	69.8149	74.0038	82.915	70.1757	70.5052
9	ESP30267.V/MO/2015_OB42	83.4641	83.4327	74.851	69.1873	69.658	74.8039	74.7254	70.113
10	ESP30284.V/MO/2015_OB43	83.0719	83.1346	74.6784	69.1246	69.2658	74.6784	74.6941	69.7992	98.3527
11	ESP30403.UTM/MO/2016_OB45	74.5529	74.5529	82.6012	70.0816	69.658	75.808	76.4355	69.8933	75.1647	75.2589
12	ESP30485.V/MO/2016_OB46	83.2758	83.3386	74.7098	68.8735	69.5325	74.443	74.7882	69.7992	89.0336	88.7198	75.1334
13	ESP30508.V/MO/2017_OB47	98.2272	98.1644	88.155	68.8579	69.9247	86.1939	88.61	69.3913	83.4327	83.1346	74.5842	83.3229
14	ESP30547.V/MO/2017_OB48	88.7982	88.7512	98.9959	69.6737	70.3169	87.3235	89.8965	69.8619	74.7254	74.647	82.7267	74.6627	88.4688
15	ESP30600.V/MO/2017_OB49	98.9018	98.8077	88.2491	68.8579	70.2542	86.2724	89.2061	69.6266	83.4641	83.1032	74.6941	83.3386	97.9448	88.657
16	ESP70270.V/SC/2014_OB14	82.6169	82.6639	90.1318	69.7364	69.6266	83.8877	84.374	69.5639	74.5686	74.3019	82.2404	74.192	82.256	90.4299	82.6483
17	ESP70339.V/SC/2015_OB15	83.417	83.3699	74.8353	69.1246	69.3756	74.7725	74.7882	69.8619	97.6467	97.5526	75.2118	89.0022	83.2915	74.7725	83.3856	74.3019
18	ESP70350.V/SC/2015_OB16	83.417	83.4327	74.8196	69.2658	69.3128	74.6313	74.6941	69.9561	97.4898	97.4427	75.1961	89.065	83.417	74.7568	83.3543	74.3019	97.5212
19	ESP70367.V/SC/2015_OB17	83.3856	83.4013	74.7882	69.2501	69.3285	74.5999	74.6627	69.9718	97.4741	97.427	75.1961	89.0336	83.3856	74.7254	83.3543	74.2705	97.5055	99.9529
20	ESP70398.V/SC/2015_OB19	74.6941	74.6784	82.8051	69.8933	69.7207	75.5883	76.3728	70.2228	75.102	75.0549	93.1126	75.2589	74.5529	82.9463	74.8353	82.3816	74.9451	74.9451	74.9137
21	ESP70462.V/SC/2016_OB22	99.1842	99.5293	88.4845	68.748	70.0502	86.4136	89.5199	69.407	83.417	83.1032	74.5372	83.3856	98.2586	88.861	98.9645	82.6796	83.3229	83.417	83.3856	74.647
22	ESP70479.V/SC/2017_OB23	74.6156	74.8039	75.9492	70.364	69.909	74.9765	83.3699	70.4581	78.3809	78.5221	77.5965	77.7377	74.4901	75.9178	74.6627	75.6511	78.5221	78.3339	78.3495	77.0944	74.7725
23	ESP70528.V/SC/2017_OB25	70.16	70.2385	70.2855	75.3373	92.4537	69.8306	70.7562	83.0405	69.9561	69.6894	69.5168	70.0816	70.0188	70.3326	70.0816	69.6423	69.658	69.4854	69.5011	69.3913	70.0816	70.3483
24	ESP70558.V/SC/2018_OB27	98.0389	97.9134	88.2962	68.5912	70.0188	86.241	88.5002	69.3285	83.3072	82.8993	74.6313	83.1032	97.6309	88.5472	97.7565	82.3659	83.1817	83.2915	83.2601	74.647	98.0703	74.5842	69.909
25	ESP70632.V/SC/2020_OB29	69.4854	69.3756	70.3797	74.6313	82.9463	70.1757	70.411	86.0841	69.3442	69.2187	69.909	69.3756	69.4227	70.5052	69.3913	69.9247	69.1716	68.9834	68.9677	70.2071	69.407	69.9247	82.8522	69.1873
26	ESP70682.V/SC/2022_OB30	74.8196	74.9922	75.6668	69.4854	70.3483	76.6395	76.059	70.866	74.5215	74.5842	75.3216	74.8823	74.9294	75.7295	74.9294	75.4628	74.443	74.396	74.3489	75.102	74.8823	75.4314	70.5522	74.8823	71.2112
27	GII.1/U07611.2	75.6825	75.7766	76.6552	69.6894	70.0816	75.6981	81.7226	70.5052	80.3263	80.091	77.4553	80.1224	75.4628	76.7022	75.7609	76.059	80.2793	80.2479	80.2322	77.2043	75.7923	85.5036	70.3326	75.5726	70.4267	75.6354
28	GII.10/AF504671.2	74.3489	74.396	76.6709	69.9561	70.1757	75.4942	76.4355	70.0345	81.8011	81.6912	77.5494	81.503	74.4587	76.765	74.1607	76.3257	81.8638	81.6912	81.6912	77.5965	74.4274	80.1224	70.1286	74.3646	70.2855	75.1961	82.4914
29	GII.13P16/MT720841.1/2015/USA-CA	86.4606	86.3351	87.0725	68.9049	69.5795	98.5253	87.1039	70.0031	74.7098	74.6313	75.7295	74.4901	86.0684	87.2451	86.3194	83.9034	74.6313	74.4587	74.4587	75.4158	86.4136	75.1334	69.7992	86.1939	70.0345	76.5767	75.808	75.3844
30	GII.14/GU017903.2/2008/JP	70.3169	70.411	70.3483	75.102	97.8193	69.7521	70.615	83.4327	69.6423	69.3285	69.4697	69.6109	70.2071	70.5366	70.5052	69.4697	69.3442	69.2815	69.2971	69.7207	70.2855	69.7521	93.0656	70.1443	83.2444	70.4738	70.1757	70.0188	69.6423
31	GII.17/KT253245.1/2015/CHN	75.0078	75.2275	75.9805	69.7992	70.7719	76.7964	76.2159	71.3837	74.5372	74.5686	75.4001	74.396	75.1334	76.1061	75.1177	75.1804	74.4901	74.3332	74.2862	75.1177	75.1177	75.8393	70.6621	74.898	71.1013	93.7245	75.6197	75.1961	76.6865	70.8974
32	GII.1P16/MK753033.1/2016/USA	89.112	89.1748	89.7709	69.8463	70.615	87.2921	97.3957	70.4424	74.7568	74.6627	76.4041	75.1334	89.4415	90.0533	89.0022	83.9975	74.6627	74.5999	74.5686	76.2629	89.2375	83.7151	70.7091	88.6257	70.3169	76.0904	81.958	76.6865	87.2137	70.8503	76.3571
33	GII.2P16/LC209455.1/2013/JP	82.4914	82.5698	90.0377	69.7207	69.6423	83.872	84.2642	69.5639	74.5529	74.2862	82.2247	74.1136	82.1305	90.3357	82.5227	99.7176	74.2862	74.2234	74.192	82.3502	82.5541	75.6354	69.658	82.2717	69.8619	75.353	75.9962	76.3571	83.8877	69.5168	75.1177	83.8877
34	GII.2P16/OL898507.1/2017/USA	88.9238	88.9081	98.7292	69.7051	70.364	87.4333	90.1475	69.9561	74.6941	74.6156	82.6953	74.6313	88.6257	99.294	88.8453	90.4926	74.647	74.7568	74.7254	82.915	89.0179	76.059	70.3169	88.7669	70.615	75.7452	76.7179	76.7022	87.3863	70.5836	76.0433	90.3201	90.3985
35	GII.3/AB039782.1	75.4942	75.5413	76.0747	70.6778	71.0543	75.7138	76.2943	70.7876	74.8196	74.851	75.4314	74.6941	75.5099	76.1061	75.5099	74.5999	74.9922	74.8353	74.7882	75.0392	75.4785	75.6981	70.866	75.4471	70.6464	82.962	75.4628	75.4942	75.557	71.117	83.2287	76.4355	74.5215	76.0433
36	GII.4_Asia/AB220921.1/2005/JP	81.8324	81.8638	74.443	68.8108	69.0304	74.1607	74.5686	69.7992	89.1905	89.112	75.6354	88.8453	81.9266	74.5058	81.8795	73.7371	89.5356	89.3317	89.3003	75.4001	81.9423	78.5221	69.0461	81.8638	69.1246	74.5372	81.0794	86.2724	74.0665	69.0775	74.2391	74.8039	73.6272	74.5058	74.8823
37	GII.4_New_Orleans/GU445325.2/2009/USA	83.1032	83.1346	75.1961	69.1716	69.5795	74.6156	75.2432	69.9561	89.2846	88.7512	75.3844	95.9994	83.0562	75.1804	83.1503	74.3019	89.316	89.1277	89.0963	75.6511	83.1503	78.2083	70.0188	82.9307	69.2658	75.0392	80.2322	81.7697	74.5686	69.6737	74.7098	75.1961	74.2234	75.1334	75.102	89.6454
38	GII.4_Sydney/JX459908.1/2012/AU	83.8092	83.7622	74.9608	69.1089	69.4854	74.851	75.0863	70.0345	98.1644	97.9918	75.3687	89.2532	83.7465	74.898	83.8092	74.3803	98.0703	98.1801	98.1644	75.1647	83.7465	78.679	69.7521	83.6837	69.0618	74.4744	80.3891	82.0835	74.7411	69.4854	74.5999	74.9765	74.3019	74.8666	75.0392	89.7082	89.5042
39	GII.4_SydneyP16/MK775032.1/2018/USA	98.9645	99.3411	88.2962	68.8108	70.0973	86.3351	89.363	69.454	83.4798	83.1817	74.6156	83.2287	98.0389	88.7041	98.7449	82.5227	83.3856	83.5425	83.5111	74.6627	99.4666	74.8039	70.16	97.9134	69.3913	74.9294	75.7766	74.4117	86.3665	70.3483	75.1961	89.0179	82.3972	88.861	75.557	81.9423	83.0562	83.8092
40	GII.4_SydneyP16/MN897756.1/2018/USA	98.7449	98.6508	88.1079	68.8422	70.2542	86.1312	89.0806	69.6266	83.4798	83.1503	74.6156	83.3072	97.7879	88.4845	99.7176	82.5541	83.4327	83.4013	83.4013	74.7568	98.8077	74.7411	70.113	97.6309	69.454	74.8353	75.6981	74.2234	86.1939	70.4738	75.0863	88.8296	82.4286	88.6727	75.4628	81.958	83.1503	83.8563	98.5566
41	GII.4GII.P16/LC777250.1/2023/JP	97.2231	97.129	87.3863	68.701	69.9561	85.6919	88.2334	69.2501	83.0719	82.7895	74.4117	82.9307	96.8466	87.7628	97.0191	82.0207	83.0091	83.0091	82.9777	74.5372	97.2858	74.7254	70.0188	97.1447	69.3442	74.7882	75.5099	74.3332	85.6762	70.113	74.9451	88.3433	81.8952	87.8883	75.4471	81.958	82.8836	83.3543	97.129	96.8936
42	GII.6/AB039778.1	70.1757	70.0188	70.6778	74.7411	81.0009	71.0072	71.2739	87.7785	69.8776	69.6894	70.4267	70.0188	70.1286	70.8974	70.1757	70.3012	69.7521	69.5325	69.4854	70.3169	70.1286	70.8346	81.1578	69.8306	85.0486	70.6621	70.819	70.7719	70.9915	81.1265	70.7248	71.2425	70.2698	70.9288	71.07	70.0816	70.1914	69.9247	70.1914	70.1443	69.9718
43	GII.6/JX989075.1/2011/CHN	69.7521	69.658	70.5679	74.7725	80.6404	70.7719	71.1955	86.9156	69.6266	69.4854	70.2855	69.7992	69.6894	70.7719	69.7207	70.1914	69.658	69.6109	69.5639	70.113	69.7521	70.5366	81.0951	69.7207	85.0329	70.9915	70.7719	70.4738	70.5836	80.8911	70.9915	71.117	70.1443	70.8503	71.0386	69.5952	69.8933	69.7051	69.8149	69.7521	69.5952	95.5915
44	GII.8/AB039780.1	69.0932	68.9363	69.658	93.3637	75.3216	69.0775	69.7521	74.3332	68.8579	68.7951	69.5795	69.2501	68.952	69.7678	69.1403	69.5795	68.8422	68.9677	68.952	69.7835	69.0461	70.2385	75.4785	68.701	74.2548	69.7051	70.1757	69.7207	68.9677	75.3844	69.8306	69.9404	69.6266	69.6737	70.5836	68.7167	69.2344	68.6853	69.0304	69.0932	68.8735	74.6627	74.6941
45	GII.P12_GII.12/KJ196299.1/2001/JP	74.9765	75.1334	76.4355	69.5639	69.7364	75.7923	78.5378	70.2385	82.4286	82.2247	77.5651	82.0364	74.9922	76.3571	74.8666	76.2629	82.6796	82.46	82.46	77.6906	75.2275	82.46	70.0659	75.0706	70.411	75.6825	84.9388	91.3555	75.604	69.7678	75.7609	78.5692	76.1845	76.2786	75.557	86.8999	82.1619	82.7267	75.149	74.8823	75.0392	70.9602	70.7562	69.5482
46	GII.P16_GII.17/KJ196286.1/2002/JP	83.5268	83.3856	84.3897	69.3442	69.658	86.1312	85.0643	69.7051	74.3803	74.145	75.4785	74.1607	83.3072	84.5309	83.5111	86.1625	74.3175	74.2862	74.2862	75.2746	83.4798	75.6668	69.7678	83.1346	69.6109	77.9416	76.059	75.604	86.0841	69.4697	77.8318	85.0486	86.1312	84.6564	75.6197	73.7684	74.3175	74.3175	83.3229	83.417	82.8993	70.0973	70.2855	69.0775	75.7138
47	GII.P21_GII.21/KJ196284.1/2007/JP	74.5058	74.5686	75.8393	69.8619	69.9718	76.8277	76.1374	70.411	78.3025	78.3025	77.1886	77.3768	74.6156	75.855	74.6627	75.0549	78.1456	78.0671	78.0828	76.4512	74.5686	78.7575	69.6894	74.5842	70.3483	75.9805	79.1654	79.0712	76.8905	69.7678	76.0747	76.2786	75.0549	75.9335	75.8237	78.3652	77.7848	78.1142	74.5058	74.647	74.6313	70.7562	70.6934	69.7207	79.4634	76.3571
48	GII.P22-GII.22/MG495082.1/2012	70.819	70.819	71.9799	69.4854	69.1089	71.6348	72.7016	70.0973	71.0072	70.8974	71.9172	70.6621	70.7876	71.9956	70.8346	72.0584	70.819	70.9602	70.9602	72.3251	70.8346	72.4663	69.5952	70.6464	70.2698	71.7289	72.5447	72.5918	71.6661	69.2501	71.9642	72.5918	72.0897	71.9956	72.2152	71.2269	70.7562	71.0072	70.9602	70.7876	70.8817	69.5011	69.7835	69.3128	72.5447	72.5604	72.0897
49	GII.P24-GII.24/KY225989.1/2013	71.1641	71.1013	72.5918	69.0618	69.1873	71.7446	72.2152	69.658	71.7289	71.8387	72.278	71.2425	71.3524	72.5447	71.0543	72.0897	71.5093	71.6034	71.572	72.7487	71.1641	72.5761	68.9363	70.9602	69.5011	72.0741	72.5761	72.482	71.572	68.9991	71.7446	72.3251	72.027	72.5918	73.3135	71.5406	71.4151	71.5406	71.1484	71.117	71.117	69.8306	70.0659	69.2187	72.8742	71.6818	72.5447	79.2124
[truncated: 1 more columns]

## Sheet: Appendix 2 Table 3
Article DOI: https://doi.org/10.3201/eid3014.240307
EID cannot ensure accessibility for supplementary materials supplied by authors. Readers who have difficulty accessing supplementary content should contact the authors for assistance.
Molecular Characterization of Noroviruses Causing Acute Gastroenteritis Outbreaks among US Military Recruits, 2013–2023
Appendix 2
Appendix 2 Table 3. Percentage deduced amino acid similarities of ORF2 gene from NoV GI outbreak study strains from CA, IL, MO, and SC compared with cognate ORF2 gene sequences retrieved from the GenBank database. Outbreak study strains are bolded in black.
Sample no.	Accession no.	1	2	3	4	5	6	7	8	9	10	11	12	13	14	15	16	17	18	19	20	21	22	23	24	25	26	27	28	29	30	31	32	33	34	35	36	37	38	39	40	41	42	43	44	45	46	47
1	ESP10282.V/IL/2014_OB32
2	ESP20296.V/CA/2013_OB1	63.1576
3	ESP20577.UTM/CA/2016_OB5	63.1576	100
4	ESP20581.V/CA/2016_OB6	63.1576	100	100
5	ESP20661.V/CA/2017_OB7	67.0214	73.5117	73.5117	73.5117
6	ESP20837.V/CA/2019_OB11	73.7845	69.0417	69.0417	69.0417	67.6028
7	ESP30239.UTM/MO/2014_OB40	62.8541	73.7845	73.7845	73.7845	74.8686	66.4366
8	ESP30357.V/MO/2015_OB44	62.8541	73.7845	73.7845	73.7845	74.8686	66.4366	100
9	ESP70391.V/SC/2015_OB18	74.0566	69.0417	69.0417	69.0417	67.3125	91.4702	66.4366	66.4366
10	ESP70446.V/SC/2016_OB21	73.7845	69.0417	69.0417	69.0417	67.3125	91.2417	66.4366	66.4366	99.7901
11	ESP70516.V/SC/2017_OB24	72.6886	67.0214	67.0214	67.0214	69.327	74.328	66.1429	66.1429	74.0566	74.0566
12	ESP70546.V/SC/2017_OB26	72.6886	67.0214	67.0214	67.0214	69.327	74.328	66.1429	66.1429	74.0566	74.0566	100
13	ESP70598.V/SC/2019_OB28	73.7845	69.0417	69.0417	69.0417	67.6028	100	66.4366	66.4366	91.4702	91.2417	74.328	74.328
14	GI.1_KF039733	62.2444	71.8588	71.8588	71.8588	72.6886	67.0214	69.8952	69.8952	64.6614	64.6614	65.8484	65.8484	67.0214
15	GI.1_L23828	59.1385	69.6115	69.6115	69.6115	69.6115	64.6614	68.1808	68.1808	62.2444	62.2444	63.4602	63.4602	64.6614	95.9353
16	GI.1_M87661	62.2444	71.8588	71.8588	71.8588	72.6886	67.0214	69.8952	69.8952	64.6614	64.6614	65.8484	65.8484	67.0214	100	95.9353
17	GI.2_AJ277610	62.2444	73.5117	73.5117	73.5117	74.328	65.8484	99.5798	99.5798	65.8484	65.8484	65.5529	65.5529	65.8484	69.6115	67.8922	69.6115
18	GI.2_FJ515294	62.5497	73.2381	73.2381	73.2381	74.5987	66.7294	99.3691	99.3691	67.0214	67.0214	66.7294	66.7294	66.7294	69.8952	68.1808	69.8952	98.9462
19	GI.2_L07418	62.8541	73.7845	73.7845	73.7845	74.8686	66.4366	100	100	66.4366	66.4366	66.1429	66.1429	66.4366	69.8952	68.1808	69.8952	99.5798	99.3691
20	GI.3_AB187514	72.6886	69.327	69.327	69.327	67.0214	90.783	65.8484	65.8484	93.7277	93.7277	73.7845	73.7845	90.783	65.8484	63.4602	65.8484	65.8484	66.4366	65.8484
21	GI.3_AF145709	73.2381	67.6028	67.6028	67.6028	66.1429	97.8813	65.5529	65.5529	90.5528	90.3221	73.5117	73.5117	97.8813	65.5529	63.1576	65.5529	64.9595	65.8484	65.5529	90.3221
22	GI.3_AJ277612	72.4128	67.8922	67.8922	67.8922	67.3125	95.9353	66.4366	66.4366	90.0909	89.8592	72.9637	72.9637	95.9353	65.8484	63.1576	65.8484	66.4366	66.7294	66.4366	89.394	95.9353
23	GI.3_EF547396	70.7414	69.6115	69.6115	69.6115	66.7294	85.5931	67.3125	67.3125	84.1297	83.8837	74.328	74.328	85.5931	65.8484	63.1576	65.8484	66.7294	67.3125	67.3125	83.3898	84.8641	85.1077
24	GI.3_KJ196292	73.7845	69.327	69.327	69.327	67.0214	98.7342	66.7294	66.7294	91.4702	91.2417	74.328	74.328	98.7342	67.0214	64.6614	67.0214	66.1429	67.0214	66.7294	91.2417	98.3086	96.371	85.5931
25	GI.3_KX396056	72.9637	70.178	70.178	70.178	67.3125	91.2417	66.1429	66.1429	93.7277	93.7277	74.0566	74.0566	91.2417	66.1429	63.7618	66.1429	66.1429	66.7294	66.1429	98.9462	90.3221	89.394	83.3898	91.2417
26	GI.3_U04469	72.6886	69.0417	69.0417	69.0417	66.7294	92.6053	66.4366	66.4366	90.0909	89.8592	73.2381	73.2381	92.6053	67.0214	64.3625	67.0214	66.4366	66.7294	66.4366	88.6923	91.0126	90.5528	83.3898	91.4702	88.9268
27	GI.4_AB022679	62.8541	73.2381	73.2381	73.2381	80.3745	65.5529	75.6739	75.6739	65.5529	65.5529	67.0214	67.0214	65.5529	73.2381	71.5806	73.2381	75.4062	74.8686	75.6739	66.7294	64.9595	65.2566	65.2566	65.8484	67.0214	65.2566
28	GI.4_AB042808	63.1576	73.2381	73.2381	73.2381	80.6293	65.8484	75.941	75.941	65.8484	65.8484	67.3125	67.3125	65.8484	73.2381	71.5806	73.2381	75.6739	75.1377	75.941	67.0214	65.2566	65.5529	65.5529	66.1429	67.3125	65.5529	99.5798
29	GI.4_AF394960	63.4602	73.2381	73.2381	73.2381	80.6293	65.8484	75.941	75.941	65.8484	65.8484	67.3125	67.3125	65.8484	73.2381	71.5806	73.2381	75.6739	75.1377	75.941	67.0214	65.2566	65.5529	65.5529	66.1429	67.3125	65.5529	99.3691	99.7901
30	GI.4_AJ277616	61.6309	71.3016	71.3016	71.3016	79.0908	64.3625	74.328	74.328	64.3625	64.3625	65.2566	65.2566	64.3625	71.5806	69.8952	71.5806	74.0566	73.5117	74.328	65.5529	64.3625	64.0626	63.7618	64.6614	65.8484	63.7618	97.6669	98.0952	98.3086
31	GI.4_AJ277621	63.1576	72.4128	72.4128	72.4128	79.6063	64.9595	74.8686	74.8686	64.6614	64.6614	66.4366	66.4366	64.9595	72.1361	70.4601	72.1361	74.5987	74.0566	74.8686	65.8484	64.3625	64.9595	64.9595	65.2566	66.1429	64.6614	98.3086	98.7342	98.5216	96.8048
32	GI.4_AJ313030	62.2444	72.4128	72.4128	72.4128	79.863	64.9595	75.1377	75.1377	65.2566	65.2566	66.4366	66.4366	64.9595	72.4128	70.7414	72.4128	74.8686	74.328	75.1377	66.7294	64.6614	64.6614	64.6614	65.2566	66.7294	64.6614	98.5216	98.9462	98.9462	97.4521	97.6669
33	GI.4_LN854563	63.4602	73.2381	73.2381	73.2381	80.6293	65.8484	75.941	75.941	65.8484	65.8484	67.3125	67.3125	65.8484	73.2381	71.5806	73.2381	75.6739	75.1377	75.941	67.0214	65.2566	65.5529	65.5529	66.1429	67.3125	65.5529	99.3691	99.7901	100	98.3086	98.5216	98.9462
34	GI.5_AB039774	65.8484	72.6886	72.6886	72.6886	88.9268	69.0417	74.5987	74.5987	68.7555	68.7555	69.8952	69.8952	69.0417	71.8588	68.4686	71.8588	74.5987	74.0566	74.5987	69.327	68.4686	69.327	66.7294	69.0417	69.6115	68.7555	81.3898	81.642	81.642	80.1191	80.3745	80.8834	81.642
35	GI.5_AF414406	66.7294	72.1361	72.1361	72.1361	93.5042	67.3125	75.1377	75.1377	67.8922	67.8922	69.327	69.327	67.3125	70.4601	67.6028	70.4601	74.5987	75.4062	75.1377	67.0214	66.7294	67.6028	67.3125	67.3125	67.3125	66.4366	80.3745	80.6293	80.6293	79.0908	79.6063	79.863	80.6293	89.1607
36	GI.5_AJ277614	66.7294	72.6886	72.6886	72.6886	93.5042	67.8922	75.4062	75.4062	68.7555	68.7555	69.6115	69.6115	67.8922	71.0219	68.1808	71.0219	74.8686	75.6739	75.4062	67.8922	67.0214	67.6028	67.8922	67.6028	68.1808	67.3125	81.642	81.8936	81.8936	80.3745	80.8834	81.1369	81.8936	89.394	97.8813
37	GI.5_KJ402295	66.7294	72.9637	72.9637	72.9637	94.3951	68.1808	75.6739	75.6739	68.7555	68.7555	70.178	70.178	68.1808	70.7414	67.8922	70.7414	75.1377	75.941	75.6739	67.8922	67.3125	68.4686	68.1808	68.1808	68.1808	67.3125	80.8834	81.1369	81.1369	79.6063	80.1191	80.3745	81.1369	89.8592	98.3086	98.0952
38	GI.6_AF093797	62.5497	95.0581	95.0581	95.0581	72.9637	68.7555	73.2381	73.2381	69.327	69.327	67.3125	67.3125	68.7555	71.8588	69.327	71.8588	72.9637	72.6886	73.2381	68.7555	68.1808	67.8922	68.7555	69.327	69.6115	69.0417	73.2381	73.2381	73.2381	71.8588	72.4128	72.4128	73.2381	74.5987	72.6886	73.2381	73.2381
39	GI.6_AJ277615	60.3925	96.1534	96.1534	96.1534	71.8588	66.7294	71.5806	71.5806	66.4366	66.4366	65.2566	65.2566	66.7294	69.327	67.8922	69.327	71.3016	71.0219	71.5806	66.7294	65.2566	65.5529	67.3125	67.0214	67.6028	66.7294	71.5806	71.5806	71.5806	69.8952	71.0219	70.7414	71.5806	71.3016	70.4601	71.0219	71.3016	92.8308
40	GI.6_GQ856463	62.8541	98.3086	98.3086	98.3086	73.7845	69.0417	73.7845	73.7845	69.327	69.327	66.7294	66.7294	69.0417	71.3016	69.0417	71.3016	73.5117	73.2381	73.7845	69.0417	67.0214	67.3125	69.0417	68.7555	69.8952	69.0417	72.9637	72.9637	72.9637	71.3016	72.1361	72.1361	72.9637	73.2381	72.4128	72.9637	73.2381	94.6166	96.1534
41	GI.7_AJ277609	71.3016	65.8484	65.8484	65.8484	68.4686	73.2381	64.6614	64.6614	71.8588	71.8588	95.0581	95.0581	73.2381	65.5529	63.4602	65.5529	64.0626	64.9595	64.6614	71.8588	72.4128	71.8588	72.4128	73.2381	72.1361	72.4128	65.8484	66.1429	66.1429	64.0626	65.2566	65.2566	66.1429	69.327	67.6028	68.4686	69.0417	65.8484	63.4602	64.9595
42	GI.7_AJ844469	72.1361	69.8952	69.8952	69.8952	70.7414	75.1377	70.7414	70.7414	75.6739	75.6739	86.7965	86.7965	75.1377	64.9595	62.2444	64.9595	70.178	71.3016	70.7414	75.6739	74.328	74.0566	75.1377	74.8686	75.941	75.1377	66.1429	66.4366	66.4366	64.6614	65.2566	65.5529	66.4366	69.6115	69.0417	69.8952	70.4601	67.8922	67.6028	69.327	84.3751
43	GI.7_KU311161	71.8588	67.0214	67.0214	67.0214	67.8922	72.9637	66.7294	66.7294	74.5987	74.5987	92.6053	92.6053	72.9637	66.1429	63.1576	66.1429	66.1429	67.3125	66.7294	73.5117	72.1361	71.8588	74.328	73.2381	73.7845	72.9637	65.2566	65.5529	65.5529	63.4602	64.9595	64.9595	65.5529	68.7555	67.0214	67.8922	68.4686	67.6028	64.9595	66.1429	90.5528	85.3507
44	GI.8_AF538679	75.4062	63.7618	63.7618	63.7618	64.9595	74.0566	64.6614	64.6614	73.7845	73.7845	71.5806	71.5806	74.0566	60.0805	57.8687	60.0805	64.0626	64.9595	64.6614	72.6886	73.2381	73.5117	72.1361	74.0566	72.9637	72.4128	59.7675	60.0805	60.0805	58.1876	59.7675	59.1385	60.0805	64.0626	64.3625	63.7618	64.6614	62.2444	60.7035	63.7618	69.0417	71.8588	70.7414
45	GI.8_KJ196298	75.6739	64.3625	64.3625	64.3625	64.9595	74.5987	65.5529	65.5529	74.328	74.328	72.1361	72.1361	74.5987	61.3227	59.1385	61.3227	64.9595	65.8484	65.5529	73.2381	73.7845	73.7845	72.4128	74.5987	73.5117	73.2381	60.7035	61.0136	61.0136	59.1385	60.7035	60.0805	61.0136	64.3625	64.3625	64.3625	64.6614	62.8541	61.0136	64.3625	69.6115	72.4128	71.5806	98.5216
46	GI.9_HQ637267	98.9462	62.8541	62.8541	62.8541	66.4366	73.7845	63.1576	63.1576	74.0566	73.7845	73.5117	73.5117	73.7845	62.2444	59.1385	62.2444	62.5497	63.4602	63.1576	72.6886	73.2381	72.4128	71.5806	73.7845	72.9637	72.6886	62.8541	63.1576	63.4602	61.6309	63.1576	62.2444	63.4602	65.5529	67.3125	67.6028	67.3125	61.9381	60.0805	62.5497	72.1361	72.9637	72.6886	75.6739	75.941
47	GI.9_KF586507	98.9462	63.1576	63.1576	63.1576	66.7294	74.0566	62.8541	62.8541	74.328	74.0566	73.2381	73.2381	74.0566	62.5497	59.4535	62.5497	62.2444	63.1576	62.8541	72.9637	73.5117	72.6886	71.3016	74.0566	73.2381	72.9637	63.1576	63.4602	63.4602	61.6309	63.4602	62.5497	63.4602	65.8484	67.0214	67.3125	67.0214	62.2444	60.3925	62.8541	71.8588	72.6886	72.4128	75.941	76.2073	99.5798

## Sheet: Appendix 2 Table 4
Article DOI: https://doi.org/10.3201/eid3014.240307
EID cannot ensure accessibility for supplementary materials supplied by authors. Readers who have difficulty accessing supplementary content should contact the authors for assistance.
Molecular Characterization of Noroviruses Causing Acute Gastroenteritis Outbreaks among US Military Recruits, 2013–2023
Appendix 2
Appendix 2 Table 4. Percentage deduced amino acid similarities of ORF2 gene from GII outbreak study strains from CA, IL, MO, and SC compared with cognate ORF2 gene sequences retrieved from the GenBank database. Outbreak study strains are bolded in black.
Sample no.	Accession no.	1	2	3	4	5	6	7	8	9	10	11	12	13	14	15	16	17	18	19	20	21	22	23	24	25	26	27	28	29	30	31	32	33	34	35	36	37	38	39	40	41	42	43	44	45	46
1	ESP10614.V/IL/2017_OB33
2	ESP10649.UTM/IL/2017_OB34	100
3	ESP10856.V/IL/2017_OB35	59.24	59.24
4	ESP10989.V/IL/2020_OB36	59.56	59.56	65.1516
5	ESP20337.V/CA/2013_OB2	60.8299	60.8299	66.0538	80.2641
6	ESP20344.V/CA/2014_OB3	59.879	59.879	64.849	61.4588	61.4588
7	ESP20781.V/CA/2018_OB9	60.197	60.197	76.0194	65.754	66.6508	70.4469
8	ESP30223.V/MO/2014_OB39	60.197	60.197	68.4208	68.7128	69.5836	67.8343	72.993
9	ESP30267.V/MO/2015_OB42	98.4962	98.4962	59.56	60.5139	60.8299	60.197	60.8299	60.5139
10	ESP30284.V/MO/2015_OB43	98.4962	98.4962	59.24	60.197	60.5139	59.879	60.5139	60.197	99.5726
11	ESP30403.UTM/MO/2016_OB45	59.24	59.24	99.3583	64.5455	65.754	64.849	75.748	67.8343	59.24	59.24
12	ESP30485.V/MO/2016_OB46	99.1435	99.1435	59.24	59.56	60.197	59.24	60.197	60.197	98.9282	98.9282	59.24
13	ESP30508.V/MO/2017_OB47	99.7866	99.7866	59.56	59.879	61.1449	60.197	60.5139	60.5139	98.2795	98.2795	59.56	98.9282
14	ESP30547.V/MO/2017_OB48	59.24	59.24	99.5726	64.849	65.754	64.849	75.748	68.128	59.24	59.24	99.7866	59.24	59.56
15	ESP30600.V/MO/2017_OB49	99.5726	99.5726	59.24	58.919	60.8299	59.24	59.879	60.197	98.0624	98.0624	59.24	99.1435	99.3583	59.24
16	ESP70270.V/SC/2014_OB14	58.597	58.597	99.3583	65.1516	66.6508	65.754	76.5599	69.0039	58.919	58.597	99.1435	58.597	58.919	99.3583	58.597
17	ESP70339.V/SC/2015_OB15	98.7124	98.7124	58.919	59.56	60.197	59.56	59.879	60.197	98.9282	98.4962	58.597	99.1435	98.4962	58.597	98.2795	58.2739
18	ESP70350.V/SC/2015_OB16	98.9282	98.9282	59.24	59.879	60.5139	59.56	60.197	59.879	99.1435	98.7124	58.919	99.3583	98.7124	58.919	98.4962	58.597	99.3583
19	ESP70367.V/SC/2015_OB17	98.9282	98.9282	59.24	59.879	60.5139	59.56	60.197	59.879	99.1435	98.7124	58.919	99.3583	98.7124	58.919	98.4962	58.597	99.3583	100
20	ESP70398.V/SC/2015_OB19	59.24	59.24	99.1435	64.849	65.1516	64.849	76.0194	68.128	59.24	59.24	99.3583	59.24	59.56	99.5726	59.24	98.9282	58.597	58.919	58.919
21	ESP70462.V/SC/2016_OB22	100	100	59.24	59.56	60.8299	59.879	60.197	60.197	98.4962	98.4962	59.24	99.1435	99.7866	59.24	99.5726	58.597	98.7124	98.9282	98.9282	59.24
22	ESP70479.V/SC/2017_OB23	60.5139	60.5139	76.0194	66.0538	66.948	70.733	99.7866	72.993	61.1449	60.8299	75.748	60.197	60.8299	75.748	59.879	76.5599	60.197	60.5139	60.5139	76.0194	60.5139
23	ESP70528.V/SC/2017_OB25	60.8299	60.8299	65.754	80.2641	98.9282	60.5139	66.3528	68.7128	60.8299	60.5139	65.4532	60.197	61.1449	65.4532	60.8299	66.3528	60.197	60.5139	60.5139	65.1516	60.8299	66.6508
24	ESP70558.V/SC/2018_OB27	99.7866	99.7866	59.24	59.56	60.8299	59.879	60.197	60.197	98.2795	98.2795	59.24	98.9282	99.5726	59.24	99.3583	58.597	98.4962	98.7124	98.7124	59.24	99.7866	60.5139	60.8299
25	ESP70632.V/SC/2020_OB29	59.56	59.56	70.733	67.5397	69.5836	65.754	71.3028	93.6172	59.56	59.24	70.16	59.56	59.879	70.4469	59.56	71.3028	58.919	59.24	59.24	70.4469	59.56	71.3028	68.7128	59.56
26	ESP70682.V/SC/2022_OB30	63.9357	63.9357	70.733	64.849	63.0141	77.6323	75.748	73.272	63.0141	63.3222	71.0183	62.705	64.2411	71.0183	63.6295	71.5865	62.0838	62.3949	62.3949	71.3028	63.9357	76.0194	62.705	63.9357	72.4328
27	GII.1_AF414418	61.7718	61.7718	75.2031	66.0538	66.3528	71.5865	96.5289	73.8275	62.3949	62.0838	74.9295	61.4588	62.0838	74.9295	61.1449	75.748	61.4588	61.7718	61.7718	74.9295	61.7718	96.7494	65.4532	62.0838	71.0183	76.0194
28	GII.1_AJ277606	61.4588	61.4588	74.38	65.4532	65.754	71.3028	95.419	72.993	62.0838	61.7718	74.1041	61.1449	61.7718	74.1041	60.8299	74.9295	61.1449	61.4588	61.4588	74.1041	61.4588	95.642	65.1516	61.7718	70.16	75.2031	98.4962
29	GII.1_JN797508	60.8299	60.8299	76.0194	65.754	66.6508	71.3028	99.3583	72.7133	61.4588	61.1449	75.748	60.5139	61.1449	75.748	60.197	76.5599	60.5139	60.8299	60.8299	76.0194	60.8299	99.5726	66.3528	60.8299	71.3028	76.0194	96.5289	95.419
30	GII.1_U07611	60.8299	60.8299	75.748	65.754	66.6508	70.733	98.0624	72.1515	61.4588	61.1449	75.4759	60.5139	61.1449	75.4759	60.8299	76.29	60.5139	60.8299	60.8299	75.748	60.8299	98.2795	66.3528	60.8299	71.0183	76.29	96.3079	95.1956	98.0624
31	GII.10_AF427118	59.56	59.56	80.2641	63.6295	66.3528	66.948	78.4291	70.733	59.879	59.56	80.2641	59.24	59.879	80.2641	59.56	81.0403	59.24	59.56	59.56	80.2641	59.56	78.6933	65.4532	59.56	71.8694	74.38	78.9568	78.4291	78.4291	78.9568
32	GII.10_AF504671	59.56	59.56	80.2641	63.9357	66.3528	67.2443	78.6933	71.0183	59.879	59.56	80.2641	59.24	59.879	80.2641	59.56	81.0403	59.24	59.56	59.56	80.2641	59.56	78.9568	65.4532	59.56	72.1515	74.6551	79.2197	78.6933	78.6933	79.2197	99.7866
33	GII.11_AB074893	63.9357	63.9357	66.6508	66.6508	67.8343	62.0838	64.849	70.4469	63.6295	63.6295	67.2443	63.6295	63.6295	66.948	64.2411	66.6508	63.0141	63.3222	63.3222	66.948	63.9357	64.849	67.2443	63.9357	71.0183	68.7128	67.2443	66.0538	64.5455	65.4532	67.5397	67.5397
34	GII.11_AB126320	64.5455	64.5455	66.0538	66.0538	66.3528	62.0838	65.4532	71.0183	64.2411	64.2411	66.6508	64.2411	64.2411	66.3528	64.2411	66.0538	63.6295	63.9357	63.9357	66.3528	64.5455	65.4532	65.754	64.5455	71.0183	68.4208	67.8343	66.6508	65.1516	65.4532	67.2443	67.2443	98.0624
35	GII.11_AY823303	63.3222	63.3222	66.948	67.2443	67.5397	62.0838	65.754	71.5865	63.3222	63.0141	66.948	63.0141	63.6295	66.6508	63.0141	66.948	62.705	63.0141	63.0141	66.6508	63.3222	65.754	66.948	63.3222	71.5865	68.128	67.8343	66.6508	65.4532	65.4532	66.948	66.948	97.4081	98.0624
36	GII.12_AB039775	63.0141	63.0141	77.3653	64.5455	65.1516	71.5865	87.2845	72.1515	63.6295	63.3222	77.0976	62.705	62.705	77.0976	62.3949	77.6323	62.705	63.0141	63.0141	77.3653	63.0141	87.5263	64.849	63.0141	72.7133	76.29	86.3112	85.821	87.2845	86.3112	80.5235	80.7822	64.5455	64.849	64.849
37	GII.12_AB045603	63.6295	63.6295	77.8986	65.754	65.754	72.993	88.0082	72.993	64.2411	63.9357	77.6323	63.3222	63.3222	77.6323	63.0141	78.1642	63.3222	63.6295	63.6295	77.8986	63.6295	88.2483	65.4532	63.6295	73.272	77.3653	87.2845	86.799	88.0082	87.0421	81.2977	81.5544	65.754	66.0538	66.0538	98.9282
38	GII.12_AJ277618	62.0838	62.0838	76.29	65.1516	64.5455	71.5865	86.5554	71.5865	62.705	62.3949	76.0194	61.7718	61.7718	76.0194	61.4588	76.5599	61.7718	62.0838	62.0838	76.29	62.0838	86.799	64.5455	62.0838	72.1515	75.748	85.821	85.3284	86.5554	85.575	80.2641	80.5235	64.5455	64.849	64.849	97.4081	98.4962
39	GII.12_KJ196299	63.6295	63.6295	77.8986	65.754	65.754	72.993	88.0082	72.993	64.2411	63.9357	77.6323	63.3222	63.3222	77.6323	63.0141	78.1642	63.3222	63.6295	63.6295	77.8986	63.6295	88.2483	65.4532	63.6295	73.272	77.3653	87.2845	86.799	88.0082	87.0421	81.2977	81.5544	65.754	66.0538	66.0538	98.9282	100	98.4962
40	GII.13_AY113106	60.197	60.197	64.849	60.8299	60.8299	97.8447	71.3028	67.2443	60.5139	60.197	64.849	59.56	60.5139	64.849	59.56	65.754	59.879	59.879	59.879	64.849	60.197	71.5865	59.879	60.197	65.1516	78.1642	72.1515	71.8694	72.1515	71.5865	67.5397	67.8343	61.1449	61.1449	61.1449	71.5865	72.993	71.5865	72.993
41	GII.13_DQ379714	60.5139	60.5139	65.1516	61.7718	61.7718	97.8447	71.5865	67.5397	60.8299	60.5139	65.1516	59.879	60.8299	65.1516	59.879	66.0538	60.197	60.197	60.197	65.1516	60.5139	71.8694	60.8299	60.5139	65.4532	78.4291	72.4328	72.1515	72.4328	71.8694	67.8343	68.128	60.8299	60.8299	60.8299	71.5865	72.993	71.5865	72.993	99.1435
42	GII.13_JN899242	59.879	59.879	65.4532	61.4588	61.4588	98.4962	71.0183	67.8343	60.197	59.879	65.4532	59.24	60.197	65.4532	59.24	66.3528	59.56	59.56	59.56	65.4532	59.879	71.3028	60.5139	59.879	65.4532	77.6323	72.1515	71.8694	71.8694	71.3028	67.5397	67.8343	61.4588	61.4588	61.7718	71.5865	72.993	71.5865	72.993	97.8447	98.0624
43	GII.14_AY130761	61.1449	61.1449	65.754	80.7822	98.0624	62.0838	68.128	70.16	61.1449	60.8299	65.4532	60.5139	61.4588	65.4532	61.1449	66.3528	60.5139	60.8299	60.8299	65.754	61.1449	68.4208	97.8447	61.1449	70.16	64.2411	67.2443	66.6508	68.128	68.128	66.3528	66.3528	67.8343	66.3528	67.5397	66.6508	67.2443	66.0538	67.2443	61.4588	62.3949	62.0838
44	GII.14_GU017903	59.24	59.24	65.4532	79.2197	97.4081	59.24	65.1516	67.8343	58.919	58.597	65.1516	58.2739	59.56	65.1516	59.24	66.0538	58.2739	58.597	58.597	64.5455	59.24	65.4532	97.189	59.24	67.8343	62.0838	64.849	64.2411	65.1516	65.1516	64.849	64.849	66.3528	64.849	66.0538	63.6295	64.2411	63.0141	64.2411	58.597	59.56	59.24	95.8645
45	GII.16_AY502006	62.705	62.705	78.9568	63.6295	64.849	66.948	83.3334	69.2942	63.0141	62.3949	78.9568	62.3949	63.0141	78.6933	62.3949	79.4818	62.705	62.3949	62.3949	78.9568	62.705	83.0811	64.5455	62.705	70.16	73.8275	82.0659	81.5544	83.0811	82.8283	76.5599	76.8291	63.3222	63.9357	63.6295	83.0811	83.3334	82.0659	83.3334	67.5397	67.8343	67.5397	65.754	63.6295
46	GII.16_AY502010	63.0141	63.0141	78.6933	63.6295	64.849	67.2443	83.0811	69.2942	63.3222	62.705	78.6933	62.705	63.3222	78.4291	62.705	79.2197	63.0141	62.705	62.705	78.6933	63.0141	82.8283	64.5455	63.0141	70.16	74.1041	82.3207	81.8105	82.8283	83.0811	76.29	76.5599	63.6295	64.2411	63.9357	82.8283	83.0811	81.8105	83.0811	67.8343	68.128	67.8343	65.754	63.6295	99.7866
47	GII.17_AY502009	63.0141	63.0141	71.0183	67.2443	64.5455	77.8986	76.29	71.5865	63.0141	62.705	71.0183	62.0838	63.3222	71.0183	62.705	71.8694	62.0838	62.3949	62.3949	71.3028	63.0141	76.5599	64.2411	63.0141	69.2942	92.7039	77.3653	76.5599	76.29	77.0976	74.1041	74.38	67.2443	66.948	67.2443	77.0976	78.1642	76.5599	78.1642	78.1642	78.6933	78.1642	65.754	63.3222	73.272	73.5501
